# Supplementary material for: Spontaneous categorization of tools based on observation in children and chimpanzees
Source: Sci Rep. 2019 Dec 3;9:18256. doi: 10.1038/s41598-019-54345-1 (PMC6890762; doi:10.1038/s41598-019-54345-1)
Supplement: Supplementary file 2 — Supplementary dataset [file 41598_2019_54345_MOESM2_ESM.xlsx]

## Sheet: Chimp data
Ai					Chloe					Pen					Total per tool
	Total/32	Mistakes	Mistakes			Total/32	Mistakes	Mistakes			Total/30	Mistakes	Mistakes			Correct	Mistakes	Mistakes
Wedge	20	9 P	3 H	39	Wedge	19	6 H	7 P	26	Wedge	15	12 P	3 H	20	Wedge	54	28 P	12 H
Hammer	13	9 W	10 S	36	Hammer	12	16 S	4 W	32	Hammer	8	8 W	14 S	16	Hammer	33	40 S	21 W
Pizza	23	5 S	4 W		Pizza	20	7 S	5 W		Pizza	8	12 S	10 W		Pizza	51	24 S	19 W
Stick	19	11 H	2 P		Stick	7	15 H	10 P		Stick	5	11 P	14 H		Stick	31	40 H	23 P
TOTAL	75/128					58/128					36/120				Non tools	85/188	0.452128	0.45
% correct	0.5859	p > or =	0.032			0.453125	p > or =	0.87			0.3	p > or =	0.007		Tools	84/188	0.446809	0.45
Ai	W	H	P	S			Chloe	W	H	P	S		Pen	W	H	P	S			Random	W	H	P	S
W		3	9	20			W		6	7	19		W		3	12	15			W		1	1	2		15	15	30
H	9		13	10			H	4		12	16		H	8		8	14			H	1		2	1	15		30	15
P	4	23		5			P	5	20		7		P	10	8		12			P	1	2		1	15	30		15
S	19	11	2				S	7	15	10			S	5	14	11				S	2	1	1		30	15	15
																	120
Ai	H	P	S				Chloe	H	P	S			Pen	H	P	S				Random	B	H	P	S
W	12	13	39				W	10	12	26			W	11	22	20				W		16	16	32
H		36	21				H		32	31			H		16	28				H			32	16
P			7				P			17			P			23				P				16
Pair	Observed	Random		Random results
W-H	12	16	-4	16	0
W-P	13	16	-3	16	0
W-S	39	32	7	32	0
H-P	36	32	4	32	0
H-S	21	16	5	16	0
P-S	7	16	-9	16	0
AI	128	128
Pair	Observed	Random		Perfect results
W-H	10	16	-6	0	-16
W-P	12	16	-4	0	-16
W-S	26	32	-6	64	32
H-P	32	32	0	64	32
H-S	31	16	15	0	-16
P-S	17	16	1	0	-16
CHLOE	128	128
Pair	Observed	Random
W-H	11	14.65	-3.65
W-P	22	14.65	7.35
W-S	20	30.65	-10.65
H-P	16	30.65	-14.65
H-S	28	14.65	13.35
P-S	23	14.65	8.35
PEN	120	119.9

## Sheet: Children data
Ai	Total/32	Mistakes	Mistakes				7y	Total/60	Mistakes	Mistakes				8y	Total/72	Mistakes	Mistakes				9y	Total/76	Mistakes	Mistakes				10y	Total/60	Mistakes	Mistakes
Wedge	20	9 P	3 H	39			Wedge	34	12 P	14 H				Wedge	48	12 P	12 H				Wedge	37	9 P	14 H				Wedge	45	6 P	9 H
Hammer	13	9 W	10 S	36			Hammer	32	9 W	19 S				Hammer	47	11 W	14 S				Hammer	44	7 W	9 S				Hammer	40	5 W	15 S
Pizza	23	5 S	4 W				Pizza	34	14 S	12 W				Pizza	45	18 S	9 W				Pizza	43	8 S	9 W				Pizza	38	12 S	10 W
Stick	19	11 H	2 P				Stick	28	17 H	15 P				Stick	33	19 H	20 P				Stick	38	8 H	14 P				Stick	36	12 H	12 P
								128							173							162							159
TOTAL	75/128						TOTAL	128/240						TOTAL	173/288						TOTAL	162/240						TOTAL	159/240				0.617063
% correct	0.5859	p > or =	0.032				% correct	0.533333						% correct	0.600694						% correct	0.675						% correct	0.6625
Ai	W	H	P	S			7y	W	H	P	S			8y	W	H	P	S			9y	B	H	P	S			10y	B	H	P	S
W		3	9	20			W		14	12	34			W		12	12	48			B		14	9	37			B		9	6	45
H	9		13	10			H	9		32	19			H	11		47	14			H	7		44	9			H	5		40	15
P	4	23		5			P	12	34		14			P	9	45		18			P	9	43		8			P	10	38		12
S	19	11	2				S	28	17	15				S	33	19	20				S	38	8	14				S	36	12	12
Ai	H	P	S				7y	H	P	S				8y	H	P	S				9y	H	P	S				10y	H	P	S
W	12	13	39				W	23	24	62				B	23	21	81				B	21	18	75				B	14	16	81
H		36	21				H		66	36				H		92	33				H		87	17				H		78	27
P			7				P			29				P			38				P			22				P			24
	Ai
Pair	Results	Random		Random results
W-H	12	16	-4	16	0
W-P	13	16	-3	16	0
W-S	39	32	7	32	0
H-P	36	32	4	32	0
H-S	21	16	5	16	0
P-S	7	16	-9	16	0
AI	128	128
	7y
Pair	Observed	Random		Perfect results
W-H	23	30	-7	0	-30
W-P	24	30	-6	0	-30
W-S	62	60	2	128	68
H-P	66	60	6	128	68
H-S	36	30	6	0	-30
P-S	29	30	-1	0	-30
Total	240	240
	8y
Pair	Observed	Random
W-H	23	36	-13
W-P	21	36	-15
W-S	81	72	9
H-P	92	72	20
H-S	33	36	-3
P-S	38	36	2
Total	288	288
	9y
Pair	Observed	Random
W-H	21	30	-9
W-P	18	30	-12
W-S	75	60	15
H-P	87	60	27
H-S	17	30	-13
P-S	22	30	-8
Total	240	240
	10y
Pair	Observed	Random
W-H	14	30	-16
W-P	16	30	-14
W-S	81	60	21
H-P	78	60	18
H-S	27	30	-3
P-S	24	30	-6
Total	240	240

## Sheet: Children GLMM
ID	Age_Months	Age_Years	Sex	Version	Session 1	Correct 1	Ratio 1	Session 2	Correct 2	Ratio 2	Success	N trials	N correct	Found rule?			ID	Age_months	Sex	Version	Success_baseline	N_Correct	Found_rule	CI_Lower	CI_Upper	PearsonResidual			ID2	Age_months2	Sex2	Correct_trials2	VAR00018
4	86	7.16667	1	4	36	28	1	36	28	1	1	16	8	0			4	86	1	4	1	8	0	0.527694	0.996095	0.243378			16	86	0	13	1
15	86	7.16667	1	10	36	28	1	36	28	1	1	16	6	0			15	86	1	10	1	6	0	0.727447	0.999605	0.110293			42	100	0	15	1
16	86	7.16667	0	11	40	25	0.892857	36	28	1	0.946429	16	13	1			16	86	0	11	0.946429	13	1	0.0240793	0.857627	-0.620905			47	101	0	13	1
17	87	7.25	1	12	37	27	0.964286	36	27	0.964286	0.964286	16	9	0			17	87	1	12	0.964286	9	0	0.576973	0.997661	0.203623			12	102	0	16	1
5	88	7.33333	0	5	36	28	1	36	28	1	1	16	6	0			5	88	0	5	1	6	0	0.209274	0.992647	0.409016			71	102	0	16	1
20	88	7.33333	0	15	37	27	0.964286	36	28	1	0.982143	16	8	0			20	88	0	15	0.982143	8	0	0.414721	0.983336	0.39325			46	103	1	13	1
21	88	7.33333	0	16	37	27	0.964286	36	28	1	0.982143	16	7	0			21	88	0	16	0.982143	7	0	0.476815	0.993481	0.291297			38	107	0	9	1
37	88	7.33333	1	18	37	27	0.964286	37	27	0.964286	0.964286	16	8	0			37	88	1	18	0.964286	8	0	0.67411	0.999588	0.118815			39	107	1	9	1
45	88	7.33333	1	8	36	28	1	36	28	1	1	16	7	0			45	88	1	8	1	7	0	0.688609	0.998472	0.162184			43	107	0	12	1
3	89	7.41667	1	3	36	28	1	36	28	1	1	16	10	0			3	89	1	3	1	10	0	0.335448	0.978596	0.456244			24	109	0	12	1
18	90	7.5	0	13	36	28	1	36	28	1	1	16	10	0			18	90	0	13	1	10	0	0.23101	0.919975	0.733559			14	112	0	14	1
19	92	7.66667	1	14	37	27	0.964286	37	28	1	0.982143	16	7	0			19	92	1	14	0.982143	7	0	0.782145	0.99915	0.124077			29	113	0	14	1
2	93	7.75	1	2	37	27	0.964286	36	28	1	0.982143	16	14	0			2	93	1	2	0.982143	14	0	0.030626	0.85955	1.50804			11	114	0	16	1
36	94	7.83333	1	17	37	26	0.928571	36	28	1	0.964286	16	9	0			36	94	1	17	0.964286	9	0	0.645518	0.998136	0.178947			13	114	1	12	1
8	95	7.91667	1	8	36	28	1	36	28	1	1	16	6	0			8	95	1	8	1	6	0	0.791792	0.998434	0.142508			25	114	1	8	1
6	97	8.08333	1	6	37	27	0.964286	36	28	1	0.982143	16	8	0			6	97	1	6	0.982143	8	0	0.677046	0.989263	0.26824			33	119	1	14	1
9	97	8.08333	0	9	37	27	0.964286	36	28	1	0.982143	16	8	0			9	97	0	9	0.982143	8	0	0.457934	0.956583	0.481444			23	120	1	16	1
65	97	8.08333	1	14	36	28	1	36	28	1	1	16	6	0			65	97	1	14	1	6	0	0.84504	0.999249	0.108344			30	122	1	11	1
48	99	8.25	0	11	37	27	0.964286	36	28	1	0.982143	16	4	0			48	99	0	11	0.982143	4	0	0.791172	0.998772	0.13421			32	122	1	14	1
68	99	8.25	0	17	39	26	0.928571	36	28	1	0.964286	16	4	0			68	99	0	17	0.964286	4	0	0.856445	0.999583	0.0914691			52	122	1	15	1
42	100	8.33333	0	5	36	28	1	36	28	1	1	16	15	1			42	100	0	5	1	15	1	0.00398947	0.328761	-0.210457			63	125	0	14	1
47	101	8.41667	0	10	36	28	1	36	28	1	1	16	13	1			47	101	0	10	1	13	1	0.0444707	0.537092	-0.482054			62	126	0	13	1
67	101	8.41667	0	16	36	28	1	36	28	1	1	16	5	0			67	101	0	16	1	5	0	0.795179	0.998331	0.144056			56	127	0	11	1
12	102	8.5	0	3	38	28	1	36	28	1	1	16	16	1			12	102	0	3	1	16	1	0.00123389	0.216739	-0.135975			55	131	1	12	1
50	102	8.5	0	13	37	27	0.964286	36	28	1	0.982143	16	10	0			50	102	0	13	0.982143	10	0	0.37343	0.891973	0.671406			58	132	1	12	1
71	102	8.5	0	18	36	28	1	36	28	1	1	16	16	1			71	102	0	18	1	16	1	0.00607515	0.549423	-0.293823			69	135	0	16	1
44	103	8.58333	1	7	36	28	1	36	28	1	1	16	9	0			44	103	1	7	1	9	0	0.575376	0.957487	0.425461
46	103	8.58333	1	9	36	28	1	36	28	1	1	16	13	1			46	103	1	9	1	13	1	0.104076	0.759567	-0.778329
66	104	8.66667	1	15	40	26	0.928571	36	28	1	0.964286	16	6	0			66	104	1	15	0.964286	6	0	0.89494	0.999302	0.0951636
41	105	8.75	1	4	36	28	1	37	28	1	1	16	10	0			41	105	1	4	1	10	0	0.337009	0.882944	0.714632
38	107	8.91667	0	1	36	28	1	36	28	1	1	16	9	1			38	107	0	1	1	9	1	0.134761	0.869102	-1.00842
39	107	8.91667	1	2	37	27	0.964286	37	27	0.964286	0.964286	16	9	1			39	107	1	2	0.964286	9	1	0.438794	0.956828	-2.04029
43	107	8.91667	0	6	36	28	1	36	28	1	1	16	12	1			43	107	0	6	1	12	1	0.0581168	0.513036	-0.504939
24	109	9.08333	0	8	36	28	1	36	28	1	1	16	12	1			24	109	0	8	1	12	1	0.0791385	0.51859	-0.551602
49	109	9.08333	1	12	36	28	1	36	28	1	1	16	8	0			49	109	1	12	1	8	0	0.712242	0.984746	0.281266
14	112	9.33333	0	5	37	27	0.964286	36	28	1	0.982143	16	14	1			14	112	0	5	0.982143	14	1	0.0120757	0.309568	-0.272086
29	113	9.41667	0	12	37	27	0.964286	36	28	1	0.982143	16	14	1			29	113	0	12	0.982143	14	1	0.0332157	0.392819	-0.38612
11	114	9.5	0	2	36	28	1	36	28	1	1	16	16	1			11	114	0	2	1	16	1	0.000636466	0.135468	-0.0999487
13	114	9.5	1	4	36	28	1	36	28	1	1	16	12	1			13	114	1	4	1	12	1	0.0578853	0.569586	-0.533991
25	114	9.5	1	9	36	28	1	36	28	1	1	16	8	1			25	114	1	9	1	8	1	0.654775	0.965583	-2.70085
34	115	9.58333	0	18	36	28	1	36	28	1	1	16	9	0			34	115	0	18	1	9	0	0.404899	0.982413	0.402751
35	118	9.83333	1	19	41	17	0.607143	36	28	1	0.803571	16	8	0			35	118	1	19	0.803571	8	0	0.130857	1	0.0396558
33	119	9.91667	1	17	36	28	1	36	28	1	1	16	14	1			33	119	1	17	1	14	1	0.0186128	0.619957	-0.419397
60	119	9.91667	1	10	36	28	1	35	25	0.961538	0.980769	16	3	0			60	119	1	10	0.980769	3	0	0.926536	0.999885	0.0549681
70	119	9.91667	0	16	40	23	0.821429	36	28	1	0.910714	16	13	0			70	119	0	16	0.910714	13	0	0.0486296	0.980428	0.790527
10	120	10	1	1	37	27	0.964286	36	28	1	0.982143	16	8	0			10	120	1	1	0.982143	8	0	0.314929	0.961819	0.542085
23	120	10	1	7	37	27	0.964286	36	28	1	0.982143	16	16	1			23	120	1	7	0.982143	16	1	0.0012116	0.231891	-0.138336
31	120	10	0	15	37	27	0.964286	36	28	1	0.982143	16	7	0			31	120	0	15	0.982143	7	0	0.69009	0.997234	0.187868
27	121	10.0833	1	11	36	28	1	36	28	1	1	16	6	0			27	121	1	11	1	6	0	0.751085	0.996055	0.190339
30	122	10.1667	1	14	36	28	1	36	28	1	1	16	11	1			30	122	1	14	1	11	1	0.146275	0.826295	-0.950153
32	122	10.1667	1	16	37	27	0.964286	36	28	1	0.982143	16	14	1			32	122	1	16	0.982143	14	1	0.0196478	0.603417	-0.417882
52	122	10.1667	1	2	36	28	1	36	28	1	1	16	15	1			52	122	1	2	1	15	1	0.000589455	0.241367	-0.117041
28	123	10.25	1	13	36	28	1	36	28	1	1	16	10	0			28	123	1	13	1	10	0	0.243975	0.888319	0.790042
63	125	10.4167	0	14	37	27	0.964286	36	27	0.964286	0.964286	16	14	1			63	125	0	14	0.964286	14	1	0.0225335	0.670405	-0.46534
22	126	10.5	1	6	36	28	1	36	28	1	1	16	8	0			22	126	1	6	1	8	0	0.339294	0.946076	0.577194
51	126	10.5	1	1	36	28	1	36	28	1	1	16	6	0			51	126	1	1	1	6	0	0.419709	0.989686	0.34646
61	126	10.5	1	11	37	28	1	36	28	1	1	16	14	0			61	126	1	11	1	14	0	0.00376599	0.400511	4.46079
62	126	10.5	0	12	36	28	1	36	28	1	1	16	13	1			62	126	0	12	1	13	1	0.0178069	0.605911	-0.408603
56	127	10.5833	0	6	36	28	1	36	28	1	1	16	11	1			56	127	0	6	1	11	1	0.0571538	0.739775	-0.644301
57	127	10.5833	0	7	36	28	1	36	28	1	1	16	8	0			57	127	0	7	1	8	0	0.354826	0.975662	0.46149
53	130	10.8333	1	3	37	27	0.964286	36	28	1	0.982143	16	5	0			53	130	1	3	0.982143	5	0	0.485551	0.999008	0.180088
55	131	10.9167	1	5	37	27	0.964286	36	28	1	0.982143	16	12	1			55	131	1	5	0.982143	12	1	0.0100904	0.641233	-0.367391
58	132	11	1	8	36	28	1	36	28	1	1	16	12	1			58	132	1	8	1	12	1	0.00899041	0.562988	-0.328796
